# Supplementary material for: 5-O-(N-Boc-l-Alanine)-Renieramycin T Induces Cancer Stem Cell Apoptosis via Targeting Akt Signaling
Source: Mar Drugs. 2022 Mar 29;20(4):235. doi: 10.3390/md20040235 (PMC9029977; doi:10.3390/md20040235)
Supplement: Supplementary file 1 [file marinedrugs-20-00235-s001.zip]

Archive with 1 entries (1 files):
- marinedrugs-1608166-supplementary.pdf
